# Supplementary material for: Development and Assessment of a Novel Core Biopsy-Based Prediction Model for Pathological Complete Response to Neoadjuvant Chemotherapy in Women with Breast Cancer
Source: Int J Environ Res Public Health. 2023 Jan 16;20(2):1617. doi: 10.3390/ijerph20021617 (PMC9867383; doi:10.3390/ijerph20021617)
Supplement: Supplementary file 1 [file ijerph-20-01617-s001.zip]

Archive with 1 entries (1 files):
- ijerph-2081896-supplementary.pdf
